# Supplementary material for: Proposal of a T3 Subclassification for Colon Carcinoma
Source: Cancers (Basel). 2022 Dec 14;14(24):6186. doi: 10.3390/cancers14246186 (PMC9776825; doi:10.3390/cancers14246186)
Supplement: Supplementary file 1 [file cancers-14-06186-s001.zip]

Archive with 1 entries (1 files):
- cancers-2051890-supplementary.pdf
